# Supplementary material for: Maternal Selenium-Enriched Yeast Supplementation in Sows Enhances Offspring Growth and Antioxidant Status through the Nrf2/Keap1 Pathway
Source: Antioxidants (Basel). 2023 Dec 1;12(12):2064. doi: 10.3390/antiox12122064 (PMC10740904; doi:10.3390/antiox12122064)
Supplement: Supplementary file 1 [file antioxidants-12-02064-s001.zip]

Archive with 1 entries (1 files):
- antioxidants-2733166-supplementary.pdf
